# Supplementary material for: A highly conserved WDYPKCDRA epitope in the RNA directed RNA polymerase of human coronaviruses can be used as epitope-based universal vaccine design
Source: BMC Bioinformatics. 2014 May 29;15:161. doi: 10.1186/1471-2105-15-161 (PMC4041900; doi:10.1186/1471-2105-15-161)
Supplement: Additional file 7: Table S1. — Sequence sources and other sequence related information. [file 1471-2105-15-161-S7.xlsx]

## Sheet: Sheet1
Supplementary Table S1: Sequence sources and other sequence related information.
				Accession Number
Virus Strain	Cell tropism	Cellular receptor	Origin	Spike protein (S)	Envelope protein (E)	Membrane protein (M)	Nucleocapsid protein (N)	Replicase polyprotein 1ab
MERS coronavirus	lung, kidney	DPP4 or CD26	HKU4, HKU5 bat coronavirus	AGV08573	AGN72644	AHC74104	AHC74105	AGV08582
MERS coronavirus	lung, kidney	DPP4 or CD26	HKU4, HKU5 bat coronavirus	AGV08584	AHB33331	AGN72645	AGN72646	AGV08571
MERS coronavirus	lung, kidney	DPP4 or CD26	HKU4, HKU5 bat coronavirus	AHB33326	AGV08589	AGH58718	AFS88943	AGV08556
MERS coronavirus	lung, kidney	DPP4 or CD26	HKU4, HKU5 bat coronavirus					AGV08544
MERS coronavirus	lung, kidney	DPP4 or CD26	HKU4, HKU5 bat coronavirus					AGV08533
MERS coronavirus	lung, kidney	DPP4 or CD26	HKU4, HKU5 bat coronavirus					AGG22540
MERS coronavirus	lung, kidney	DPP4 or CD26	HKU4, HKU5 bat coronavirus					AGH58716
MERS coronavirus	lung, kidney	DPP4 or CD26	HKU4, HKU5 bat coronavirus					AFS88944
Human coronavirus HKU1	HAE cilliated cell	HLA-C	Mouse hepatitis virus (MHV)	AGW27881	ADN03341	AGW27884	ADN03343	AGW27879
Human coronavirus HKU1	HAE cilliated cell	HLA-C	Mouse hepatitis virus (MHV)	AGW27872	AGW27883	AGW27875	AAT98585	AGW27870
Human coronavirus HKU1	HAE cilliated cell	HLA-C	Mouse hepatitis virus (MHV)	ADN03339	AGT17771	AGW27848	ABG77571	AGW27861
Human coronavirus HKU1	HAE cilliated cell	HLA-C	Mouse hepatitis virus (MHV)					AGW27852
Human coronavirus HKU1	HAE cilliated cell	HLA-C	Mouse hepatitis virus (MHV)					AGT17767
Human coronavirus HKU1	HAE cilliated cell	HLA-C	Mouse hepatitis virus (MHV)					AGW27834
Human coronavirus NL63	lung (upper and lower respiratory tract)	ACE2	Bat or palm civet corona virus	AFD98820	ABE97139	ABE97133	ABE73428	AFD98833
Human coronavirus NL63	lung (upper and lower respiratory tract)	ACE2	Bat or palm civet corona virus	AFD98834	ABE97132	AGT51383	ABE73427	AFD98826
Human coronavirus NL63	lung (upper and lower respiratory tract)	ACE2	Bat or palm civet corona virus	AFD98827	AAV67329	AGT51362	ABE73424	AFD98819
Human coronavirus NL63	lung (upper and lower respiratory tract)	ACE2	Bat or palm civet corona virus					AFD98812
Human coronavirus NL63	lung (upper and lower respiratory tract)	ACE2	Bat or palm civet corona virus					AFD98805
Human coronavirus NL63	lung (upper and lower respiratory tract)	ACE2	Bat or palm civet corona virus					AFD98798
Human coronavirus NL63	lung (upper and lower respiratory tract)	ACE2	Bat or palm civet corona virus					AFD98791
Human coronavirus NL63	lung (upper and lower respiratory tract)	ACE2	Bat or palm civet corona virus					AFD98784
Human coronavirus NL63	lung (upper and lower respiratory tract)	ACE2	Bat or palm civet corona virus					AFD98777
Human coronavirus NL63	lung (upper and lower respiratory tract)	ACE2	Bat or palm civet corona virus					AFD98770
Human coronavirus NL63	lung (upper and lower respiratory tract)	ACE2	Bat or palm civet corona virus					AFD98763
Human coronavirus NL63	lung (upper and lower respiratory tract)	ACE2	Bat or palm civet corona virus					AFD98756
Human coronavirus NL63	lung (upper and lower respiratory tract)	ACE2	Bat or palm civet corona virus					AFD98749
Human coronavirus NL63	lung (upper and lower respiratory tract)	ACE2	Bat or palm civet corona virus					ABE97129
Human coronavirus NL63	lung (upper and lower respiratory tract)	ACE2	Bat or palm civet corona virus					AGT51393
Human coronavirus NL63	lung (upper and lower respiratory tract)	ACE2	Bat or palm civet corona virus					AGT51386
SARS coronavirus	lung (upper and lower respiratory tract)	ACE2	Bat or palm civet corona virus	ABD73000	AAY60796	AAP30034	AAP30037	ABI96956
SARS coronavirus	lung (upper and lower respiratory tract)	ACE2	Bat or palm civet corona virus	ABD73002	AAX16196	AAP97886	AAP51234	AAV91630
SARS coronavirus	lung (upper and lower respiratory tract)	ACE2	Bat or palm civet corona virus	ABD72991	AAP30033	AAU07933	AAP97890	AAV49729
SARS coronavirus	lung (upper and lower respiratory tract)	ACE2	Bat or palm civet corona virus					AAX16193
SARS coronavirus	lung (upper and lower respiratory tract)	ACE2	Bat or palm civet corona virus					ABA02248
SARS coronavirus	lung (upper and lower respiratory tract)	ACE2	Bat or palm civet corona virus					AAP30028
SARS coronavirus	lung (upper and lower respiratory tract)	ACE2	Bat or palm civet corona virus					AAP51225
SARS coronavirus	lung (upper and lower respiratory tract)	ACE2	Bat or palm civet corona virus					AAY60791
Human coronavirus OC43	lower respiratory tract	aminopeptidase N (CD13)	Bovine corona virus	NP_937950	AAT84356	AAX85681	NP_937954	AGT51797
Human coronavirus OC43	lower respiratory tract	aminopeptidase N (CD13)	Bovine corona virus	AAA03055	AEN19360	AAR01018	AAR01019	AGT51787
Human coronavirus OC43	lower respiratory tract	aminopeptidase N (CD13)	Bovine corona virus		AEN19368	NP_937953	AAX85682	AGT51777
Human coronavirus OC43	lower respiratory tract	aminopeptidase N (CD13)	Bovine corona virus					AGT51767
Human coronavirus OC43	lower respiratory tract	aminopeptidase N (CD13)	Bovine corona virus					AGT51757
Human coronavirus 229E	lower respiratory tract	aminopeptidase N (CD13)	Bat coronavirus	BAL45638	AGW80943	NP_073555	AGW80937	AGT21366
Human coronavirus 229E	lower respiratory tract	aminopeptidase N (CD13)	Bat coronavirus	BAL45639	AGW80951	AGW80952	AGW80945	AGT21359
Human coronavirus 229E	lower respiratory tract	aminopeptidase N (CD13)	Bat coronavirus	BAL45640	AFR79259	AGT21356	AGW80953	AGT21344
